# Supplementary material for: Palynological Characteristics of Neogene Deposits from Bełchatów Lignite Mine (Central Poland)
Source: Plants (Basel). 2025 Sep 30;14(19):3034. doi: 10.3390/plants14193034 (PMC12526418; doi:10.3390/plants14193034)
Supplement: Supplementary file 1 [file plants-14-03034-s001.zip › Table S2.xlsx]

## Sheet: Table S2
Table S2. Results of palynological analysis (their percentages) from BLM.
FOSSIL TAXON	BU8	BU7	BU6	BU5	BU3	BL16	BL15	BL14	BL13b	BL13a	BL11c	BL11b	BL11a	BL9d	BL9c	BL8e	BE18b	BE18a	BE17/18	BE16c	BE16a	BE12	BE8	BE2	BE1	B5	B4+	B4	B3	B2+	B2
PTERIDOPHYTES	5.2	6.1	4.8	3	6.6	0.6	4	3.2	2.1	0.7	17.6	14.9	3.3	1.3	5.5	0.7	7	10.3	4.6	4.9	8.1	14.7	17.8	15.6	7.5	2.9	4.2	3.6	7.3	5	9
Baculatisporites sp.	2.6	3.8	1	0.3	1.7	0.3	2.9	1	1.2		0.6	0.3	0.7				2	1.1	0.7	1.3	5.2	6.9	1.8	2.3	1.6	0.9	1.6	1.5	2.7	4	4.7
Favoisporis sp.																						0.3
Laevigatosporites sp.	1.6	1	2.5	1.7	2	0.3	0.3	1.6	0.6	0.7	16.2	13.6	2	1	4.8	0.7	1.7	6.6	3.9	3.6	2.6	5.6	13.5	8.6	3.3	0.9	1.3	0.9	1	0.7	2
Leiotriletes sp.		0.3	0.6	0.3	1			0.3				0.6	0.3				1	0.9			0.3	1.6	0.6	2	1	0.6	1	0.3	1	0.3	0.7
Polypodiaceoisporites sp.		1			0.3								0.3										0.3	0.3
Reticulosporis sp.																									0.3
Retitriletes sp.	0.6				0.3						0.6				0.3		0.3						0.9	0.3			0.3				0.3
Stereigranisporis sp.																													1.3
Stereisporites sp.	0.3		0.6	0.7	1.3		0.9	0.3	0.3		0.3	0.3		0.3	0.3		2	1.7				0.3	0.3	2	1.3	0.6		0.9	1.3		1.3
Verrucatosporites sp.																							0.3
GYMNOSPERMS	52.9	61.3	60.6	57.4	57.6	79.2	60.2	62	68.2	69.8	61.3	59.5	89.7	65	67.1	66.6	64.2	31.8	56	78.3	69.7	65.8	44.9	49.2	55.9	60.8	53.4	59.9	51.2	76.5	69.1
Abiespollenites sp.	1.6	1.3	2.2	2	1.7	0.6	0.9	0.6	0.3	0.7	0.3	0.3	0.7	0.3	0.6	0.3	1	0.3	0.3	1.3	0.6	0.9	0.3	0.7	0.7	0.3	1	0.3	0.3	1	0.7
Cathayapollis sp.	8.8	11.5	9.8	7.9	9.6	9	6.6	8.1	4.9	9.6	9	9.4	11.3	8.4	9	7.2	3.6	4.1	9.1	10.5	9	4.7	5.5	5.3	5.9	4.4	7.4	8.5	6	12.3	11.6
Cedripites sp.	0.3																											0.3
Cunninghamiaepollenites sp.																										0.3
Cupressacites sp.	0.6	0.3	0.3	0.3	0.7	1.3	0.6	1.6	0.6	1	2	0.6	1	0.6	1	1.3	2.6	2	3.3	1.3	0.6	5.3	4.3	0.7	3.9	4.4		1.2	2.7	1.7
Ephedripites (Distachyapites) sp.									0.3								0.3
Inaperturopollenites sp.	8.4	13.1	6.7	14.5	7.6	13.5	14.7	1	19.9	18.9	0.9	1.3	1.3	0.3	0.6	13.8	17.2	8	15	11.8	9	15	11.1	12.6	11.1	19.9	11.3	11.6	9.3	0.7	2
Keteleeriapollenites sp.	0.3	0.3	1	0.7	0.3	0.3	0.9	0.3	0.6	0.3	0.6	0.3	0.3	0.6	1.3	0.7	1	0.6	0.3	0.7	1.3	0.6	0.3	0.7	1	0.3	0.6	0.3	0.7	1	0.7
Piceapollis sp.	4.2	3.8	5.1	3.6	6.3	12.5	8.1	8.8	5.5	9.3	8.4	10.4	13.9	10.7	11.6	9.2	4.3	3.2	8.5	9.2	7.1	4.1	5.8	6	7.5	4.7	5.8	7.3	6.3	12.6	10.6
Pinuspollenites sp.	25.3	27.8	34.3	25.7	27.2	40.4	27.4	39	34.6	28.6	39	36.2	60.3	42.7	41.6	32.1	31.5	12.3	18.9	42.4	40.6	17.2	15.7	21.9	24.8	23.1	25.2	28	22.6	46	42.5
Podocarpidites sp.		0.3	0.3		0.7	0.3	0.3	0.6	0.3	0.3	0.3	0.6	0.3	0.3	0.6	0.3	0.7	0.3		0.3	0.6	0.3	0.3	0.7	0.3	0.3	0.6	0.3	0.7		0.3
Sciadopityspollenites sp.	2.9	2.6	0.6	1.7	2	1	0.6	1	0.6	0.7	0.6	0.3	0.7	0.6	0.6	1	1.7	0.9	0.7	0.7	0.6	2.2	1.2	0.7	0.7	0.9	1.3	2.1	2.7	1.3
Sequoiapollenites sp.	0.3	0.3	0.3	1	0.7	0.3	0.3	0.3	0.6	0.3	0.3			0.3		0.7		0.3								2.3
Taiwaniapollis sp.																							0.3
Zonalapollenites sp.					1			0.6									0.3					0.3									0.7
ANGIOSPERMS	41.9	32.6	34.6	39.6	35.8	20.2	35.7	34.7	29.7	29.6	21.1	25.6	7	33.7	27.4	32.8	28.8	57.9	39.4	16.8	22.3	34.5	37.2	35.2	36.6	36.3	42.4	36.5	41.5	18.5	21.9
Aceripollenites sp.	0.3	0.3	0.3	0.3	0.7	1	0.3	0.3	0.3	0.3	0.6	0.3		0.3	0.3	0.7		0.3								0.3	0.3
Alnipollenites verus Potonié	1	1.3	0.6	1.7	3	0.3	0.6	0.3	0.6	0.7	1.2	0.3		0.3	0.6	0.3	2	0.6	0.3	0.3	0.3	0.3		2	0.3	1.5			1.3		0.7
Araliaceoipollenites sp.		0.3		0.3	0.3		0.3	0.3							0.3				0.3			0.3					0.3	0.3
Arecipites sp.															0.3	0.3		0.3			0.6	0.9	0.3				0.3
Carpinipites carpinoides (Pflug) Nagy	0.6	0.3	0.3	0.7	1	0.3	0.3	0.3	0.3	0.7	0.3	0.3	0.7	0.3	0.3	0.3	0.7	1.1	0.3		0.6	0.3	0.6	2		0.9			0.3
Caryapollenites simplex (Potonié) Raatz	4.2	1.9	4.8	5.9	3.6	1.6	2.3	1.9	0.6	0.7	0.9	1.3	0.3	1	1	2.6	2.6	1.4	1.3	1.6	1.9	1.3	8.3	4	2	2	5.8	5.2	1.3	6	2.7
Celtipollenites sp.	0.6	0.3	0.3	0.7	1		0.3	0.3	0.3	0.3	0.3	0.6	0.3	0.3	0.6			0.3					0.3		0.3			0.3			0.7
Cercidiphyllites minimireticulatus (Trevisan) Ziembińska-Tworzydło						0.3	0.3	0.6	0.3	0.3	0.6	0.3	0.3		0.3	0.3						0.3	0.6			0.3	1
Chenopodipollis sp.					0.3
Cornaceaepollis satzveyensis (Pflug) Ziembińska Tworzydło		0.3	0.3	0.7	0.7	0.3	0.3	0.6	0.3					0.3	0.6	0.3	0.3	0.3	0.3			0.6	0.3	0.3
Cupuliferoipollenites sp.	0.3	0.3				0.6	6.6	0.3	0.9	6	0.3		0.3	0.6	1	2	1.3	4.6	5.2	2	1.6	4.7	1.5	3.7		2.3	1.9	4.3	4.7	1.7	0.7
Cyperaceaepollis sp.	0.3	0.3	0.3	0.7	1.7	0.3	0.6	0.3	0.3	0.3	0.6	1.3		0.3	1	0.7	0.3				0.3		1.5	1		0.3
Cyrillaceaepollenites sp.	1.3	0.6	0.6	0.3	1		0.3	0.6	0.6	0.3	0.3	0.6	0.3	0.3	0.3	0.7		0.3			0.3
Diervillapollenites sp.		0.3
Edmundipollis edmundi (Potonié) Konzalová, Słodkowska et Ziembińska-Tworzydło + Edmundipollis sp.	0.6	0.3	0.3	0.3	0.7		0.3	0.3			0.3				0.3			0.3	0.3				0.6		0.3		0.3
Ericipites sp.	1.6	1	0.6	0.7	1.3	0.3	0.6	0.3	0.3	0.3	0.3			0.3		0.3	1.3	0.6		0.3	0.3	0.3	0.3	0.7	0.7	0.6	0.6	0.7	0.3	0.3
Eucommiapollis minor Menke				0.7	0.3
Faguspollenites sp.	0.3	0.3	0.3	1.3	0.7		0.3		0.3	0.7						0.3			0.3							0.3					0.7
Fraxinipollis sp.					0.3		0.3	0.3	0.3	0.3	0.3				0.3	0.7		0.9
Graminidites sp.				0.7				0.3				0.3
Ilexpollenites sp.	1.9	0.6	0.3	0.7	1		0.3	0.6	0.3	0.3	0.3					0.3		0.6			0.3	0.3	0.6	0.3	0.7	0.6	1	0.9			0.3
Intratriporopollenites sp.	0.3	1	0.3	0.7	0.3	0.3	0.3	0.6	0.3	0.3	0.9	1.3		0.3	1	0.3		1.7				0.3	3.8		6.5		9.4	5.5	6	0.3	0.7
Iteapollis sp.														0.3			0.3	0.3	0.3							0.6
Juglanspollenites sp.	0.6	0.3	0.3	0.3	0.3	0.6	0.9	0.3	0.3	0.3	0.3	0.6	0.3	0.3	1		0.7	0.3			0.6	0.3	0.3	0.3	1.4	0.3	0.6	0.7	6.6	0.3	0.3
Magnoliaepollenites sp.							0.3	0.3		0.3	0.3	0.6			0.6		1.7	1.1	1.6	0.3	0.6	2.2	0.6	1	1				0.7	0.3	0.7
Meliaceoidites angustiporatus Durska				0.3			0.3	0.3			0.3						0.3	0.3	0.3						0.3
Momipites sp.	3.2	2.9	2.5	0.7	1.7	1	5.2	10	4	2.7	1.4	1.9	0.3	2.9	2.6	3.7	3.3	3.4	4	1.3	0.6	3.8	0.9	5.6	3.9	3.6	1.3	2.1	8	0.7	2.7
Myricipites sp.	1	0.3	0.3	0.3	0.7	0.3	0.6	0.3	0.3	0.3	0.3			0.3	0.3	0.7	0.3	0.6	0.3		0.3	0.3	0.9	2	0.3	0.9		0.3	1.3
Nyssapollenites sp.	0.3	0.6	0.6	0.3	0.7	0.3	0.3	0.6	0.6	0.7	0.3	0.6	0.3	0.3	0.3	0.3
Oleoidearumpollenites microreticulatus (Pflug et Thomson) Ziembińska-Tworzydło + Oleoidearumpollenites reticulatus Nagy						0.3	0.3	0.3	0.6	1	0.3			0.3	0.3	0.7	0.3	1.7	0.3	0.7	0.6	0.6	0.3				0.3	0.3		0.3	0.3
Parthenopollenites marcodurensis (Pflug et Thomson) Traverse								0.3	0.3	0.3	0.3				0.3	0.3		0.6
Periporopollenites stigmosus (Potonié) Pflug et Thomson	0.6	0.3		0.3		0.3	0.3	0.6		0.3	0.6			1	0.6	0.3	0.7	0.6				0.6	0.3	0.3	0.7	0.3	0.3
Platycaryapollenites sp.	2.6	0.3			0.7	0.3	1.4	1	1.5	0.7	0.3	1.3	0.3	0.3	1	0.7	0.7	1.7	1.3	0.3	0.6	0.6	1.8	3.7	0.7	1.5	0.6	0.9	2		0.7
Polyatriopollenites stellatus (Potonié) Pflug	2.9	3.5	11.1	4	4.3	0.6	0.9	1.9	0.6	0.7	1.4	1.9	0.7	1.9	2.6	1.6	0.7	0.6	1.6	1.3	0.6	1.3	2.2	3.3	6.5	4.4	1.3	1.2	2.7	5.3	4.7
Potamogetonacidites paluster (Manten) Mohr	0.6						0.3	0.3	0.3	0.3		0.6			0.3	0.3
Quercoidites henricii (Potonié) Potonié, Thomson et Thiergart	2.6	1.9	1.6	1.3	1	0.6	1.4	2.3	1.8	1	0.6	0.6		0.6	1.6	2	0.3	6.2	2.3	0.3	3.2	1.6	0.6		1.4	2.3	0.3	0.7	0.7	0.7	1
Quercoidites microhenricii (Potonié) Potonié, Thomson et Thiergart	0.6	0.3	0.3	0.7	0.3	0.3	0.6	1	0.6	0.7	1.4	1.9		1.6	1	2.6	4.3	17.8	13.4	3.9	5.9	5.3	1.2		5.2	3.6	3.2	3.4	1.3	1	2.7
Quercopollenites granulatus Nagy											0.3			0.3														0.3
Quercopollenites rubroides Kohlman-Adamska et Ziembińska-Tworzydło + Quercopollenites sp.	2.9	2.6	1.3	2.3	2.6	1.3	2.4	1.9	2.8	4	2.3	3.2		1.6	1.9	3.9
Salixipollenites sp.	0.6	0.3		0.3		0.3	0.3	0.3		0.3	0.3				0.3	0.3						0.3				0.3
Spinulaepollis arceuthobioides Krutzsch												0.6	0.3	0.3	0.3	0.3							0.3
Tricolporopollenites dolium (Potonié) Pflug et Thomson																		0.3								0.3	0.3
Tricolporopollenites indeterminatus (Romanowicz) Ziembińska-Tworzydło		0.3					0.3	0.3	0.3	0.3		0.6					0.3	0.6				0.3	0.3	0.7			0.3	0.3			0.3
Tricolporopollenites mangiferoides Słodkowska sp. nov.																		0.3					0.3				0.3
Tricolporopollenites pseudocingulum (Potonié) Thomson et Pflug	4.9	0.6	1.3	3.6	1.7	1	2.4	1.9	4	0.7	1.4		0.7	0.6	0.3	2	4	4.1	3.3	3	1.6	3.8	1.2	1.3	1	2.9	1.6	3.4	2.7	0.7	0.7
Triporopollenites coryloides Pflug	0.3	0.3	0.3	0.7	0.3	0.3	0.3	0.3	0.3				0.3		0.3			0.6	0.3		0.3	0.3	0.3		0.3	0.6	0.3		0.7
Trivestibulopollenites betuloides Pflug	1.6	1	0.6	1.7	1.3	0.6	0.9	0.6	0.6	1	0.6	1.3	0.3	0.3	1	0.7		0.9	0.3			0.3				0.6		0.3	0.3
Ulmipollenites sp.	2.3	6.8	3.5	5.6	1.7	5.8	2.2	1.3	3.7	2	1.2	1.9	1	14.9	1.6	2	2	2.3	1.3	1.3	0.3	2.6	6.8	2.3	2.6	4.4	9.8	4.9	0.7	1	1.7
Vitispollenites tener Thiele-Pfeiffer		0.3	0.6		0.3		0.3		0.3					0.3				0.6
Zelkovaepollenites sp.	0.3	0.3	0.6	1	0.3	0.6	0.3	0.3	0.6	0.3	0.3	0.6		0.6	0.6	0.3	0.3	0.3	0.3		0.3	0.6	0.6	0.7	0.7	0.9	0.6	1.5
