# Supplementary material for: Palynological Characteristics of Neogene Deposits from Bełchatów Lignite Mine (Central Poland)
Source: Plants (Basel). 2025 Sep 30;14(19):3034. doi: 10.3390/plants14193034 (PMC12526418; doi:10.3390/plants14193034)
Supplement: Supplementary file 1 [file plants-14-03034-s001.zip › Table S1.xlsx]

## Sheet: Table S1
Table S1. Nearest living relatives of fossil taxa (based on Stuchlik et al., 2001, 2002, 2009, 2014) [41–44].
FOSSIL TAXON	NEAREST LIVING RELATIVE (NLR)
PTERIDOPHYTES
Baculatisporites sp.	Osmundaceae: Osmunda
Favoisporis sp.	Pteridaceae, Ophioglossaceae, and Hymenophyllaceae
Laevigatosporites sp.	Polypodiaceae, Davalliaceae, and other ferns
Leiotriletes sp.	Lygodiaceae and other ferns
Polypodiaceoisporites sp.	Pteridaceae: Pteris
Reticulosporis sp.	Schizaeaceae: Schizaea
Retitriletes sp.	Lycopodiaceae: Lycopodium
Stereigranisporis sp.	Sphagnaceae?
Stereisporites sp.	Sphagnaceae: Sphagnum
Verrucatosporites sp.	Davalliaceae, Polypodiaceae, and other ferns
GYMNOSPERMS
Abiespollenites sp.	Pinaceae: Abies
Cathayapollis sp.	Pinaceae: Cathaya
Cedripites sp.	Pinaceae: Cedrus
Cunninghamiaepollenites sp.	Taxodiaceae: Cunninghamia
Cupressacites sp.	Cupressaceae
Ephedripites (Distachyapites) sp.	Ephedraceae: Ephedra
Inaperturopollenites sp.	Taxodiaceae: Taxodium, Glyptostrobus
Keteleeriapollenites sp.	Pinaceae: Keteleeria
Piceapollis sp.	Pinaceae: Picea
Pinuspollenites sp.	Pinaceae: Pinus
Podocarpidites sp.	Podocarpaceae: Podocarpus
Sciadopityspollenites sp.	Sciadopityaceae: Sciadopitys
Sequoiapollenites sp.	Taxodiaceae: Sequoia, Sequoiadendron, Metasequoia, Cryptomeria
Taiwaniapollis sp.	Taxodiaceae: Taiwania
Zonalapollenites sp.	Pinaceae: Tsuga
ANGIOSPERMS
Aceripollenites sp.	Sapindaceae: Acer
Alnipollenites verus Potonié	Betulaceae: Alnus
Araliaceoipollenites sp.	Araliaceae
Arecipites sp.	Amaryllidaceae, Araceae, Arecaceae, Butomaceae
Carpinipites carpinoides (Pflug) Nagy	Betulaceae: Carpinus
Caryapollenites simplex (Potonié) Raatz	Juglandaceae: Carya
Celtipollenites sp.	Ulmaceae: Celtis
Cercidiphyllites minimireticulatus (Trevisan) Ziembińska-Tworzydło	Cercidiphyllaceae: Cercidiphyllum
Chenopodipollis sp.	Amaranthaceae (incl. Chenopodiaceae)
Cornaceaepollis satzveyensis (Pflug) Ziembińska Tworzydło	Mastixiaceae
Cupuliferoipollenites sp.	Fagaceae: Castanea, Castanopsis, Lithocarpus
Cyperaceaepollis sp.	Cyperaceae
Cyrillaceaepollenites sp.	Cyrillaceae, Clethraceae
Diervillapollenites sp.	Caprifoliaceae: Diervilla, Weigela
Edmundipollis edmundi (Potonié) Konzalová, Słodkowska et Ziembińska-Tworzydło + Edmundipollis sp.	Cornaceae, Mastixiaceae, Araliaceae
Ericipites sp.	Ericaceae
Eucommiapollis minor Menke	Eucommiaceae: Eucommia
Faguspollenites sp.	Fagaceae: Fagus
Fraxinipollis sp.	Oleaceae: Fraxinus
Graminidites sp.	Poaceae
Ilexpollenites sp.	Aquifoliaceae: Ilex
Intratriporopollenites sp.	Malvaceae: Brownlowioideae, Tilioideae
Iteapollis sp.	Iteaceae
Juglanspollenites sp.	Juglandaceae: Juglans
Magnoliaepollenites sp.	Magnoliaceae: Magnolia
Meliaceoidites angustiporatus Durska	Meliaceae
Momipites sp.	Juglandaceae: Engelhardia
Myricipites sp.	Myricaceae: Myrica
Nyssapollenites sp.	Nyssaceae: Nyssa
Oleoidearumpollenites microreticulatus (Pflug et Thomson) Ziembińska-Tworzydło + Oleoidearumpollenites reticulatus Nagy	Oleaceae
Parthenopollenites marcodurensis (Pflug et Thomson) Traverse	Vitaceae
Periporopollenites stigmosus (Potonié) Pflug et Thomson	Altingiaceae: Liquidambar
Platycaryapollenites sp.	Juglandaceae: Platycarya
Polyatriopollenites stellatus (Potonié) Pflug	Juglandaceae: Pterocarya
Potamogetonacidites paluster (Manten) Mohr	Potamogetonaceae: Potamogeton
Quercoidites henricii (Potonié) Potonié, Thomson et Thiergart	Fagaceae: Quercoideae
Quercoidites microhenricii (Potonié) Potonié, Thomson et Thiergart	Fagaceae: Quercoideae
Quercopollenites granulatus Nagy	Fagaceae, Quercoideae: Quercus
Quercopollenites rubroides Kohlman-Adamska et Ziembińska-Tworzydło + Quercopollenites sp.	Fagaceae: Quercus
Salixipollenites sp.	Salicaceae: Salix
Spinulaepollis arceuthobioides Krutzsch	Santalaceae: Arceuthobium
Tricolporopollenites dolium (Potonié) Pflug et Thomson	Fagaceae?
Tricolporopollenites indeterminatus (Romanowicz) Ziembińska-Tworzydło	Hammamelidaceae
Tricolporopollenites mangiferoides Słodkowska sp. nov.	Anacardiaceae: Magnifera
Tricolporopollenites pseudocingulum (Potonié) Thomson et Pflug	Fagaceae?, Styracaceae?
Triporopollenites coryloides Pflug	Betulaceae: Corylus
Trivestibulopollenites betuloides Pflug	Betulaceae: Betula
Ulmipollenites sp.	Ulmaceae: Ulmus
Vitispollenites tener Thiele-Pfeiffer	Vitaceae: Vitis
Zelkovaepollenites sp.	Ulmaceae: Zelkova
